# Supplementary material for: No Correlation Between Perception of Meaning and Positive Schizotypy in a Female College Sample
Source: Front Psychol. 2020 Jun 12;11:1323. doi: 10.3389/fpsyg.2020.01323 (PMC7304487; doi:10.3389/fpsyg.2020.01323)
Supplement: Supplementary file 1 [file Data_Sheet_1.xlsx]

## Sheet: data
Data Sheet 1: Raw data
ID	Gender	Age	SPQ_total	SPQ_CognPercept	SPQ_Interpersonal	SPQ_Disorganized	Exp1_RT	Exp1_confidence	Exp2A_RT	Exp2A_FA	Exp2A_d'	Exp2A_c	Exp2B_RT	Exp2B_FA	Exp2B_d'	Exp2B_c	SPQ01	SPQ02	SPQ03	SPQ04	SPQ05	SPQ06	SPQ07	SPQ08	SPQ09	SPQ10	SPQ11	SPQ12	SPQ13	SPQ14	SPQ15	SPQ16	SPQ17	SPQ18	SPQ19	SPQ20	SPQ21	SPQ22	SPQ23	SPQ24	SPQ25	SPQ26	SPQ27	SPQ28	SPQ29	SPQ30	SPQ31	SPQ32	SPQ33
01	female	21	23	4	16	3	40.8769	3.41667	676.675	0.104167	0.107812	1.20426	684.491	0.208333	2.84905	-0.612308	1	0	0	0	0	0	0	1	0	0	1	0	0	0	1	0	0	0	0	1	0	0	0	1	1	0	0	0	1	0	0	0	1
02	female	19	31	13	7	11	49.6868	3.41667	547.464	0.0625	2.50154	0.283349	651.615	0.130435	2.27469	-0.0130056	1	0	1	1	0	0	1	1	0	1	0	0	0	0	1	1	1	1	0	1	0	0	1	0	1	0	1	0	1	0	0	1	0
03	female	19	54	24	17	13	56.3596	4	909.062	0.0208333	4.07367	6.66e-16	887.426	0.25	2.40615	-0.528587	1	1	1	1	0	1	1	1	0	1	1	1	1	0	1	1	1	0	0	1	1	1	1	1	1	0	0	1	1	1	0	1	1
04	female	21	17	7	6	4	56.9091	5.33333	693.731	0.104167	2.98983	-0.236751	859.581	0.291667	1.80668	-0.35482	0	0	1	0	0	0	0	0	0	0	0	1	0	0	1	1	0	0	0	1	0	0	0	0	1	0	0	1	1	1	0	1	0
05	female	19	32	11	13	8	48.322	4.83333	675.828	0.25	2.71132	-0.681172	707.201	0.875	0.383771	-1.34223	0	1	1	1	0	1	1	0	0	0	1	0	0	1	0	1	1	1	1	0	1	0	1	0	1	0	0	0	1	0	0	0	1
06	female	19	39	14	16	9	42.9993	4.91667	631.491	0.125	2.88201	-0.290658	733.27	0.125	2.88201	-0.290658	0	0	1	1	0	1	1	1	0	0	0	0	1	0	1	1	1	1	0	1	0	0	1	1	1	0	0	0	1	0	0	0	1
07	female	19	18	6	8	4	66.6975	5.27273	863.303	0.104167	3.295	-0.389336	800.253	0.454545	2.15102	-0.961324	1	0	1	1	0	0	0	1	0	0	0	0	0	0	1	0	0	0	0	0	0	0	0	0	1	0	0	0	1	0	0	0	0
08	female	19	26	9	7	10	31.41	4.08333	610.564	0.125	2.88201	-0.290658	671.55	0.166667	2.69909	-0.382121	0	1	1	0	0	0	0	0	0	0	1	0	1	0	1	1	0	1	0	0	0	0	1	0	1	0	1	0	1	0	0	1	1
09	female	19	2	0	1	1	49.3609	3.41667	585.332	0.395833	1.99581	-0.733759	606.906	0.75	0.47586	-0.91242	0	0	0	0	0	0	0	0	0	0	0	0	0	0	0	0	0	0	0	0	0	0	0	0	1	0	0	0	0	0	0	0	0
10	female	19	42	18	9	15	45.1526	4.41667	617.758	0.208333	2.84905	-0.612308	713.032	0.541667	1.62703	-0.918149	1	1	1	1	0	0	1	1	0	0	1	1	1	1	0	1	0	1	1	1	1	0	1	0	1	0	1	0	1	1	0	1	0
11	female	20	28	7	15	6	57.9244	3.91667	817.537	0.145833	3.09131	-0.491181	847.408	0.458333	2.41562	-1.10318	0	0	1	1	0	0	0	1	0	0	1	0	0	0	0	1	1	1	0	1	0	0	0	1	1	0	1	0	1	0	0	0	1
12	female	19	21	1	12	8	35.3832	3.25	656.695	0.340426	1.7943	-0.485846	654.868	0.583333	1.04773	-0.734295	0	0	1	0	0	0	1	0	0	0	1	0	0	0	1	0	1	0	0	1	0	0	1	0	1	0	0	0	1	0	0	0	1
13	female	21	14	5	4	5	50.0608	3.83333	613.157	0.145833	3.09131	-0.491181	619.921	0.75	1.36234	-1.35566	0	0	1	0	0	0	1	0	0	0	0	1	0	0	1	0	0	0	0	1	1	0	1	0	1	0	0	0	0	1	0	0	0
14	female	19	28	4	10	14	48.878	2.66667	666.374	0.125	2.88201	-0.290658	799.795	0.416667	1.94209	-0.760618	1	0	0	0	0	1	1	1	0	0	1	0	0	0	0	1	0	0	0	0	0	0	1	0	1	0	1	0	1	0	0	1	1
15	female	18	32	14	9	9	27.4101	5	564.776	0.1875	2.92398	-0.574844	696.472	0.291667	2.28019	-0.591571	0	1	0	1	0	0	1	1	0	0	1	1	1	0	0	1	0	1	1	1	1	1	0	0	1	0	1	0	1	1	0	1	1
16	female	19	39	16	12	11	37.0001	3.66667	646.392	0.166667	2.69909	-0.382121	700.371	0.458333	2.41562	-1.10318	1	1	1	1	0	0	1	1	0	0	1	0	1	1	1	1	1	1	1	1	0	0	1	0	1	0	0	0	1	0	0	0	0
17	female	20	44	22	13	9	52.1697	4.5	570.758	0.229167	2.77843	-0.64762	569.075	0.416667	1.46859	-0.523867	1	1	0	1	0	0	0	1	1	0	0	1	1	0	1	1	0	0	1	1	0	0	1	0	1	0	0	1	1	1	0	0	1
18	female	19	11	3	7	1	33.506	4.58333	682.152	0.0416667	3.7685	-0.152585	809.27	0.0833333	3.11466	-0.174335	1	0	0	0	0	0	0	0	0	0	0	1	0	0	0	0	0	0	0	1	0	1	0	0	1	0	0	0	1	0	0	0	1
19	female	18	43	16	15	12	45.2746	3.63636	691.952	0.104167	3.295	-0.389336	701.167	0.291667	2.28019	-0.591571	1	1	1	1	0	1	1	1	1	0	1	0	1	1	1	1	0	1	1	1	0	0	1	0	1	0	1	0	1	0	1	1	1
20	female	18	20	6	8	6	53.8627	4	633.214	0.166667	2.11777	-0.0914639	665.796	0.5	1.53412	-0.76706	1	0	1	0	0	1	0	0	0	0	0	0	0	0	0	1	0	1	0	0	0	1	0	0	1	0	0	0	1	0	0	0	1
21	female	18	45	23	12	10	27.1533	3.25	594.603	0.270833	2.34196	-0.560685	719.437	0.5	1.73166	-0.865832	1	0	1	0	0	1	0	1	1	1	1	1	1	0	0	1	1	1	1	1	1	0	0	0	1	0	1	1	1	1	0	1	1
22	female	19	26	14	4	8	37.4478	4.58333	569.59	0.0638298	3.25506	-0.104134	645.759	0.125	2.68447	-0.191886	0	1	1	0	0	0	0	1	0	0	1	0	1	0	0	1	0	1	0	1	1	0	0	0	1	0	1	0	0	0	0	0	1
23	female	21	28	12	6	10	44.8041	4.58333	649.351	0.130435	2.48408	-0.1177	654.859	0.391304	1.53408	-0.49112	1	0	1	0	0	1	1	1	0	0	0	0	0	0	1	1	0	1	1	1	0	0	1	0	1	0	1	0	0	0	0	1	1
24	female	19	35	11	12	12	53.128	4.91667	734.178	0.0638298	3.25506	-0.104134	748.56	0.208333	2.34634	-0.360951	0	0	1	0	0	0	1	1	0	0	1	1	0	0	0	1	0	0	0	1	0	1	1	0	1	0	0	0	1	0	0	1	1
25	female	19	16	4	6	6	26.4483	3.41667	590.945	0.270833	1.73463	-0.257022	665.2	0.458333	1.3628	-0.576764	1	0	0	1	0	0	0	0	0	0	0	0	0	0	0	1	0	1	1	0	0	0	0	0	1	0	0	0	1	0	1	1	0
26	female	19	19	4	10	5	57.9521	3.90909	583.002	0.125	2.53334	-0.116322	632.733	0.416667	1.58195	-0.580546	0	0	1	1	0	0	0	0	0	0	1	0	0	0	0	1	1	0	0	0	1	0	1	1	1	0	0	0	1	0	0	0	1
27	female	19	14	6	8	0	52.5652	3.41667	576.82	0.23913	2.74594	-0.663866	628.181	0.666667	0.706797	-0.784126	0	0	1	0	0	0	0	0	0	0	0	1	0	0	0	0	0	0	0	0	0	1	0	0	0	0	0	0	1	1	0	0	0
28	female	21	24	6	12	6	39.3908	4.09091	540	0.12766	2.8492	-0.287075	655.09	0.304348	2.03533	-0.50573	0	1	0	0	0	0	1	1	0	0	1	0	0	0	0	0	1	1	0	0	0	1	1	0	1	0	0	1	1	0	0	0	1
29	female	19	7	2	4	1	51.6606	4.63636	1109.91	0.0833333	3.41983	-0.32692	1053.93	0.130435	3.15241	-0.451865	0	0	0	0	0	0	0	0	0	0	0	0	0	0	0	0	0	0	0	0	0	0	0	0	1	0	0	0	1	0	0	0	0
30	female	20	24	9	5	10	51.91	4.58333	565.325	0.12766	3.15661	-0.440781	664.318	0.166667	2.50154	-0.283349	0	0	1	0	0	0	1	1	0	0	0	0	1	1	1	0	1	0	0	1	0	0	1	1	1	0	0	1	0	0	1	1	0
31	female	18	37	10	14	13	47.4474	4.08333	658.938	0.0625	2.50154	0.283349	745.022	0.333333	1.30315	-0.220847	1	1	1	0	0	1	1	1	0	0	1	0	0	1	0	1	1	1	1	0	0	0	1	0	1	0	0	0	1	0	0	1	1
32	female	20	20	6	9	5	30.0676	5.58333	678.874	0.395833	1.95477	-0.713237	634.439	0.458333	1.48763	-0.63918	0	0	1	0	0	0	0	1	0	0	0	0	0	0	1	1	0	1	0	1	0	1	0	0	1	0	0	0	1	0	0	0	0
33	female	19	37	15	13	9	41.1703	1.5	505.455	0.148936	2.75268	-0.335334	586.293	0.652174	1.31009	-1.04624	1	0	1	1	0	1	1	1	0	1	1	1	1	0	0	1	0	1	0	1	1	1	0	0	1	0	1	0	1	1	0	0	1
34	female	20	30	10	11	9	51.3247	3.91667	648.015	0.177778	2.9607	-0.556484	711.01	0.458333	1.8363	-0.813515	1	1	1	0	0	1	0	1	0	0	1	0	1	0	1	1	0	1	1	0	0	0	1	0	1	0	1	1	1	0	0	0	1
35	female	18	35	15	8	12	40.1868	5.91667	589.47	0.204545	2.55716	-0.453085	726.229	0.375	2.62168	-0.9922	1	0	1	0	0	0	1	0	0	0	1	0	0	1	0	1	0	1	0	1	1	0	1	0	1	0	1	0	1	0	0	1	1
[truncated: 41 more columns]
