# Supplementary material for: No Correlation Between Perception of Meaning and Positive Schizotypy in a Female College Sample
Source: Front Psychol. 2020 Jun 12;11:1323. doi: 10.3389/fpsyg.2020.01323 (PMC7304487; doi:10.3389/fpsyg.2020.01323)
Supplement: Supplementary file 2 [file Table_1.xlsx]

## Sheet: Exp 1
Table S1: Full results of multiple regression on behavioral measures.
Experiment 1: Reaction time (s)
Model	R²	AIC	F	df	p
1 (Age)	0.036	263.934	1.247	(1, 33)	0.272
2 (Age, Interpersonal, Disorganized)	0.043	267.686	0.466	(3, 31)	0.708
3 (Age, Interpersonal, Disorganized, Cognitive)	0.046	269.588	0.361	(4, 30)	0.835
Model comparison	ΔR²	F	df	p
1 vs. 2	0.007	0.11	(2, 31)	0.896
2 vs. 3	0.003	0.084	(1, 30)	0.774
Model 3: Coefficients	Estimate	SE	t	p	Std. estimate
Intercept	9.542	40.657	0.235	0.816
Age	1.836	2.041	0.9	0.375	0.169
SPQ Interpersonal	0.224	0.502	0.446	0.659	0.089
SPQ Disorganized	-0.093	0.621	-0.15	0.882	-0.037
SPQ Cognitive-Perceptual	-0.115	0.397	-0.29	0.774	-0.072
Experiment 1: Confidence rating (1–7)
Model	R²	AIC	F	df	p
1 (Age)	0.005	94.294	0.169	(1, 33)	0.684
2 (Age, Interpersonal, Disorganized)	0.037	97.139	0.401	(3, 31)	0.753
3 (Age, Interpersonal, Disorganized, Cognitive)	0.068	97.998	0.55	(4, 30)	0.701
Model comparison	ΔR²	F	df	p
1 vs. 2	0.032	0.52	(2, 31)	0.6
2 vs. 3	0.031	0.995	(1, 30)	0.327
Model 3: Coefficients	Estimate	SE	t	p	Std. estimate
Intercept	2.957	3.504	0.844	0.405
Age	0.079	0.176	0.446	0.658	0.083
SPQ Interpersonal	-0.053	0.043	-1.223	0.231	-0.242
SPQ Disorganized	-0.021	0.054	-0.391	0.698	-0.095
SPQ Cognitive-Perceptual	0.034	0.034	0.997	0.327	0.245

## Sheet: Exp 2A
Experiment 2A: Reaction time (ms)
Model	R²	AIC	F	df	p
1 (Age)	3.582e-06	437.65	0.0001182	(1, 33)	0.991
2 (Age, Interpersonal, Disorganized)	0.07	439.109	0.778	(3, 31)	0.515
3 (Age, Interpersonal, Disorganized, Cognitive)	0.076	440.9	0.613	(4, 30)	0.657
Model comparison	ΔR²	F	df	p
1 vs. 2	0.07	1.167	(2, 31)	0.325
2 vs. 3	0.006	0.18	(1, 30)	0.675
Model 3: Coefficients	Estimate	SE	t	p	Std. estimate
Intercept	845.533	469.882	1.799	0.082
Age	-9.496	23.586	-0.403	0.69	-0.075
SPQ Interpersonal	6.55	5.796	1.13	0.267	0.223
SPQ Disorganized	-6.51	7.177	-0.907	0.372	-0.22
SPQ Cognitive-Perceptual	-1.946	4.59	-0.424	0.675	-0.104
Experiment 2A: False alarm rate
Model	R²	AIC	F	df	p
1 (Age)	0.003	-62.491	0.089	(1, 33)	0.768
2 (Age, Interpersonal, Disorganized)	0.065	-60.736	0.714	(3, 31)	0.551
3 (Age, Interpersonal, Disorganized, Cognitive)	0.065	-58.759	0.524	(4, 30)	0.719
Model comparison	ΔR²	F	df	p
1 vs. 2	0.062	1.027	(2, 31)	0.37
2 vs. 3	0.000626	0.02	(1, 30)	0.888
Model 3: Coefficients	Estimate	SE	t	p	Std. estimate
Intercept	0.465	0.373	1.246	0.222
Age	-0.013	0.019	-0.677	0.504	-0.126
SPQ Interpersonal	-0.002	0.005	-0.466	0.645	-0.092
SPQ Disorganized	-0.004	0.006	-0.752	0.458	-0.184
SPQ Cognitive-Perceptual	5e-05	0.004	-0.142	0.888	-0.035
Experiment 2A: d'
Model	R²	AIC	F	df	p
1 (Age)	0.023	76.879	0.774	(1, 33)	0.385
2 (Age, Interpersonal, Disorganized)	0.068	79.231	0.752	(3, 31)	0.529
3 (Age, Interpersonal, Disorganized, Cognitive)	0.145	78.227	1.267	(4, 30)	0.305
Model comparison	ΔR²	F	df	p
1 vs. 2	0.045	0.747	(2, 31)	0.482
2 vs. 3	0.077	2.688	(1, 30)	0.112
Model 3: Coefficients	Estimate	SE	t	p	Std. estimate
Intercept	3.727	2.642	1.411	0.169
Age	-0.054	0.133	-0.404	0.689	-0.072
SPQ Interpersonal	-0.041	0.033	-1.27	0.214	-0.241
SPQ Disorganized	0.0008598	0.04	0.021	0.983	0.005
SPQ Cognitive-Perceptual	0.042	0.026	1.64	0.112	0.386
Experiment 2A: c
Model	R²	AIC	F	df	p
1 (Age)	0.024	32.363	0.809	(1, 33)	0.375
2 (Age, Interpersonal, Disorganized)	0.093	33.801	1.057	(3, 31)	0.381
3 (Age, Interpersonal, Disorganized, Cognitive)	0.135	34.147	1.167	(4, 30)	0.345
Model comparison	ΔR²	F	df	p
1 vs. 2	0.069	1.177	(2, 31)	0.322
2 vs. 3	0.042	1.452	(1, 30)	0.238
Model 3: Coefficients	Estimate	SE	t	p	Std. estimate
Intercept	-1.67	1.407	-1.187	0.245
Age	0.06	0.071	0.845	0.405	0.151
SPQ Interpersonal	0.03	0.017	1.741	0.092	0.333
SPQ Disorganized	0.012	0.021	0.546	0.589	0.128
SPQ Cognitive-Perceptual	-0.017	0.014	-1.205	0.238	-0.285

## Sheet: Exp 2B
Experiment 2B: Reaction time (ms)
Model	R²	AIC	F	df	p
1 (Age)	0.008	424.06	0.265	(1, 33)	0.61
2 (Age, Interpersonal, Disorganized)	0.027	427.368	0.291	(3, 31)	0.832
3 (Age, Interpersonal, Disorganized, Cognitive)	0.034	429.118	0.266	(4, 30)	0.897
Model comparison	ΔR²	F	df	p
1 vs. 2	0.019	0.309	(2, 31)	0.736
2 vs. 3	0.007	0.216	(1, 30)	0.646
Model 3: Coefficients	Estimate	SE	t	p	Std. estimate
Intercept	968.429	397.09	2.439	0.021
Age	-13.5	19.932	-0.677	0.503	-0.128
SPQ Interpersonal	3.447	4.898	0.704	0.487	0.142
SPQ Disorganized	-1.788	6.065	-0.295	0.77	-0.073
SPQ Cognitive-Perceptual	-1.801	3.879	-0.464	0.646	-0.116
Experiment 2B: False alarm rate
Model	R²	AIC	F	df	p
1 (Age)	3.441e-05	-8.642	0.001	(1, 33)	0.973
2 (Age, Interpersonal, Disorganized)	0.02	-5.333	0.206	(3, 31)	0.891
3 (Age, Interpersonal, Disorganized, Cognitive)	0.021	-3.38	0.16	(4, 30)	0.957
Model comparison	ΔR²	F	df	p
1 vs. 2	0.02	0.309	(2, 31)	0.736
2 vs. 3	0.001	0.041	(1, 30)	0.842
Model 3: Coefficients	Estimate	SE	t	p	Std. estimate
Intercept	0.621	0.823	0.755	0.456
Age	-0.009	0.041	-0.224	0.824	-0.043
SPQ Interpersonal	0.001	0.01	0.13	0.897	0.026
SPQ Disorganized	-0.006	0.013	-0.496	0.624	-0.124
SPQ Cognitive-Perceptual	-0.002	0.008	-0.201	0.842	-0.051
Experiment 2B: d'
Model	R²	AIC	F	df	p
1 (Age)	0.0001036	80.239	0.003	(1, 33)	0.954
2 (Age, Interpersonal, Disorganized)	0.015	83.705	0.16	(3, 31)	0.922
3 (Age, Interpersonal, Disorganized, Cognitive)	0.021	85.484	0.164	(4, 30)	0.955
Model comparison	ΔR²	F	df	p
1 vs. 2	0.015	0.238	(2, 31)	0.789
2 vs. 3	0.006	0.189	(1, 30)	0.666
Model 3: Coefficients	Estimate	SE	t	p	Std. estimate
Intercept	1.246	2.93	0.425	0.674
Age	0.024	0.147	0.16	0.874	0.031
SPQ Interpersonal	0.007	0.036	0.207	0.837	0.042
SPQ Disorganized	0.005	0.045	0.102	0.92	0.025
SPQ Cognitive-Perceptual	0.012	0.029	0.435	0.666	0.11
Experiment 2B: c
Model	R²	AIC	F	df	p
1 (Age)	9.352e-05	26.737	0.003	(1, 33)	0.956
2 (Age, Interpersonal, Disorganized)	0.019	30.065	0.201	(3, 31)	0.895
3 (Age, Interpersonal, Disorganized, Cognitive)	0.019	32.062	0.147	(4, 30)	0.963
Model comparison	ΔR²	F	df	p
1 vs. 2	0.019	0.301	(2, 31)	0.742
2 vs. 3	8.472e-05	0.003	(1, 30)	0.96
Model 3: Coefficients	Estimate	SE	t	p	Std. estimate
Intercept	-0.69	1.366	-0.505	0.617
Age	0.004	0.069	0.056	0.956	0.011
SPQ Interpersonal	-0.011	0.017	-0.661	0.514	-0.134
SPQ Disorganized	0.01	0.021	0.484	0.632	0.121
SPQ Cognitive-Perceptual	-6.793e-05	0.013	-0.051	0.96	-0.013

## Sheet: abbrev.
Abbreviations
AIC: Akaike Information Criterion
SE: Standard error
SPQ: Schizotypal Personality Questionnaire
Std: Standardized
